# Supplementary material for: Pioneer neutrophils release chromatin within in vivo swarms
Source: eLife. 2021 Jul 21;10:e68755. doi: 10.7554/eLife.68755 (PMC8298094; doi:10.7554/eLife.68755)
Supplement: Figure 1—source data 2. [file elife-68755-fig1-data2.csv]

1	69.21	67.79	0.00	457.00	0.00	0.00	256.16
2	181.81	96.11	305.53	323.00	0.00	0.00	659.69
3	704.38	149.41	812.46	274.72	0.00	0.00	609.20
4	1281.99	231.80	990.28	261.17	671.50	831.73	821.37
5	1064.35	175.60	821.74	356.95	896.65	819.49	449.94
