# Supplementary material for: Pioneer neutrophils release chromatin within in vivo swarms
Source: eLife. 2021 Jul 21;10:e68755. doi: 10.7554/eLife.68755 (PMC8298094; doi:10.7554/eLife.68755)
Supplement: Figure 1—source data 3. [file elife-68755-fig1-data3.csv]

	Tyr crRNA	Tyr crRNA	Tyr crRNA	Tyr crRNA	Tyr crRNA	Tyr crRNA	Tyr crRNA	Tyr crRNA	Tyr crRNA	Tyr crRNA	Tyr crRNA	Tyr crRNA	Tyr crRNA	Tyr crRNA	Tyr crRNA	Tyr crRNA	Tyr crRNA	Tyr crRNA	Tyr crRNA	Tyr crRNA	Tyr crRNA	Tyr crRNA	Tyr crRNA	Tyr crRNA	Tyr crRNA	Tyr crRNA	Tyr crRNA	Tyr crRNA	Tyr crRNA	Tyr crRNA	Tyr crRNA	Tyr crRNA	Tyr crRNA	Tyr crRNA	Tyr crRNA	Tyr crRNA	Tyr crRNA	Tyr crRNA	Tyr crRNA	Tyr crRNA	Tyr crRNA	Tyr crRNA	Tyr crRNA	Tyr crRNA	Tyr crRNA	Tyr crRNA	Tyr crRNA	Tyr crRNA	Tyr crRNA
3	16	5	5	10	8	6	11	10	4	1	2	5	14	14	8	10	10	19		10	12	10	27	3	11	20	15	9	13	8	9	3		5	9	18	11	5	15	14	13	16	9	12	17	4	16	13	13
6	7	6	6	13	4	5	12	10	13	0	2	12	9	7	24	13	18	13	6	35	6	13	15	12	5	22	26	9	9	28	5	11	38	14	17	8	7	16	8	9	12	13	14	10	8	5	3	22	10
[truncated: 101 more columns]
