# Supplementary material for: Pioneer neutrophils release chromatin within in vivo swarms
Source: eLife. 2021 Jul 21;10:e68755. doi: 10.7554/eLife.68755 (PMC8298094; doi:10.7554/eLife.68755)
Supplement: Figure 1—figure supplement 3—source data 1. [file elife-68755-fig1-figsupp3-data1.csv]

160.0
41.0
126.5
118.0
55.5
106.5
141.0
61.5
112.5
