# Supplementary material for: Pioneer neutrophils release chromatin within in vivo swarms
Source: eLife. 2021 Jul 21;10:e68755. doi: 10.7554/eLife.68755 (PMC8298094; doi:10.7554/eLife.68755)
Supplement: Figure 2—source data 4. [file elife-68755-fig2-data4.csv]

	Pioneer neutrophils	Pioneer neutrophils	Pioneer neutrophils	Pioneer neutrophils	Pioneer neutrophils	Pioneer neutrophils	Pioneer neutrophils	Pioneer neutrophils	Pioneer neutrophils	Pioneer neutrophils	Pioneer neutrophils	Pioneer neutrophils	Pioneer neutrophils	Pioneer neutrophils	Pioneer neutrophils	Pioneer neutrophils	Pioneer neutrophils	Pioneer neutrophils	Pioneer neutrophils	Pioneer neutrophils	Wound neutrophils	Wound neutrophils	Wound neutrophils	Wound neutrophils	Wound neutrophils	Wound neutrophils	Wound neutrophils	Wound neutrophils	Wound neutrophils	Wound neutrophils	Wound neutrophils	Wound neutrophils	Wound neutrophils	Wound neutrophils	Wound neutrophils	Wound neutrophils	Wound neutrophils	Wound neutrophils	Wound neutrophils	Wound neutrophils
Scouting	227.100000	95.200000	224.500000	137.700000	252.200000																2.250000	25.700000	43.210000	83.800000	64.060000	34.020000	36.180000	93.480000			105.200000	139.300000			91.700000	65.700000	172.400000	29.400000
Initiation	6.380000	3.270000	3.700000	3.210000	3.550000																180.100000			69.750000	61.410000	63.870000	23.640000	13.090000	75.540000	37.350000	1.020000	3.360000	7.620000	73.680000	32.290000		43.200000
