# Supplementary material for: Pioneer neutrophils release chromatin within in vivo swarms
Source: eLife. 2021 Jul 21;10:e68755. doi: 10.7554/eLife.68755 (PMC8298094; doi:10.7554/eLife.68755)
Supplement: Figure 6—figure supplement 1—source data 1. [file elife-68755-fig6-figsupp1-data1.csv]

H2a -ve	H2a +ve
45	36
47	47
22	35
43	21
39	45
18	61
45	27
62
46
34
12	15
40	22
19	31
16	17
21	23
23
